# Supplementary material for: Lipid biomarker signatures as tracers for harmful cyanobacterial blooms in the Baltic Sea
Source: PLoS One. 2017 Oct 16;12(10):e0186360. doi: 10.1371/journal.pone.0186360 (PMC5642901; doi:10.1371/journal.pone.0186360)
Supplement: S1 Table — (XLSX) [file pone.0186360.s001.xlsx]

## Sheet: S1 Table
S1. Table. Investigated Baltic Sea cyanobacteria and culture conditions
Species	Former Name	Strain	Order	Family	Origin	Toxicity	Purity	Growth Medium	Temperature	Light Intensity
									(°C)	(µE m-2 s-1)
Dolichospermum sp.	Anabaena sp.	315	Nostocales	Nostocaceae	Coastal waters of Helsinki	hepatotoxic	axenic	Z8X	23	8-9
Dolichospermum sp.	Anabaena sp.	BIR53	Nostocales	Nostocaceae	Gulf of Finland	non-toxic	non-axenic	Z8X	18	8-9
Dolichospermum sp.	Anabaena sp.	BIR169	Nostocales	Nostocaceae	Gulf of Finland	non-toxic	non-axenic	Z8X	18	8-9
Aphanizomenon flos-aquae		TR183	Nostocales	Nostocaceae	Baltic Sea	non-toxic	axenic	Z8X	23	8-9
Nodularia baltica		BY1	Nostocales	Nostocaceae	Baltic Sea	hepatotoxic	non-axenic	Z8X	18	8-9
Nodularia sp.		F81	Nostocales	Nostocaceae	Baltic Sea	hepatotoxic	non-axenic	Z8X	18	8-9
Nodularia sp.		AV1	Nostocales	Nostocaceae	Baltic Sea	hepatotoxic	axenic	Z8X	23	8-9
Nodularia sp.		HEM	Nostocales	Nostocaceae	Gulf of Finland	hepatotoxic	axenic	Z8X	23	8-9
