# Supplementary material for: Lipid biomarker signatures as tracers for harmful cyanobacterial blooms in the Baltic Sea
Source: PLoS One. 2017 Oct 16;12(10):e0186360. doi: 10.1371/journal.pone.0186360 (PMC5642901; doi:10.1371/journal.pone.0186360)
Supplement: S2 Table — (XLSX) [file pone.0186360.s002.xlsx]

## Sheet: S2 Table
S2 Table. Distribution of normal and branched hydrocarbons in Baltic Sea cyanobacteria
		Dolichospermum spp.				Aphanizomenon sp.		Nodularia spp.
Compound		315	BIR53	BIR169		TR183		BY1	F81	AV1	HEM
7Me-C15:0		0	0	0		0		0	0.69	0	0
n-C16:0		0	0.3	0		0.34		0	0	0	0
7Me-C16:0		0	0	0		0		0.66	0	0.42	0.61
n-C17:0		100	99.3	100		89.67		1.64	0.55	0.91	3.89
n-C17:1		0	0.4	0		0		0	0	0	0
6Me-C17:0		0	0	0		0		15.51	13.27	15.66	18.13
7Me-C17:0		0	0	0		2.89		59.85	52.02	65.62	69.72
8Me-C17:0		0	0	0		7.1		0	0	0	0
6,12Me-C17:0		0	0	0		0		4.3	5.44	3.46	1.71
7,11Me-C17:0		0	0	0		0		18.04	27.46	13.93	5.94
