# Supplementary material for: Lipid biomarker signatures as tracers for harmful cyanobacterial blooms in the Baltic Sea
Source: PLoS One. 2017 Oct 16;12(10):e0186360. doi: 10.1371/journal.pone.0186360 (PMC5642901; doi:10.1371/journal.pone.0186360)
Supplement: S3 Table — (XLSX) [file pone.0186360.s003.xlsx]

## Sheet: S3 Table
S3 Table. Distribution of fatty acid methyl esters in Baltic Sea cyanobacteria
		Dolichospermum spp.				Aphanizomenon sp.		Nodularia spp.
Compound		315	BIR53	BIR169		TR183		BY1	F81	AV1	HEM
14:0		3.82	5.19	7.92		0.33		0.54	0.96	0.75	2.68
14:1		0.47	0.52	0.54		0.17		0.61	0.66	0.6	0.85
16:0		28.15	22.91	24.14		31.86		20.1	37.77	28.32	30.64
16:1ω7		0.92	4.47	4.6		4.08		0.13	0.72	0.16	0.12
16:1ω9		4.57	4.66	5.08		2.89		32.44	15.35	24.7	14.37
16:2		2.57	5.96	4.72		3.55		0.38	1.02	0.14	0.18
16:3ω3		11.17	6.12	5.82		5.15		0	0.24	0.12	0.09
18:0		0.71	0.55	0.53		0.61		1.33	0.91	1.15	4.76
18:1ω9		1.86	6.93	6.84		6.36		25.35	2.78	5.13	20.1
18:1ω7		0.81	1.46	1.75		0.74		7.7	3.71	4.39	13.74
18:2ω6		4.24	12.49	11.87		12.86		6.34	9.63	15.8	5.62
18:3ω6		0	0	0		0		2.02	6.47	0.72	1.42
18:3ω3		40.72	28.74	26.18		31.4		3.07	7.71	15.51	3.22
18:4ω3		0	0	0		0		0	11.43	2.21	2.15
SAFA (%)		32.6781	28.6406	32.5965		32.797		21.9608	39.635	30.2202	38.078
MUFA (%)		8.62927	18.0469	18.8032		14.2412		66.2318	23.2228	34.9824	49.1693
PUFA (%)		58.6926	53.3125	48.6002		52.9617		11.8074	37.1422	34.7974	12.7527
