# Supplementary material for: Lipid biomarker signatures as tracers for harmful cyanobacterial blooms in the Baltic Sea
Source: PLoS One. 2017 Oct 16;12(10):e0186360. doi: 10.1371/journal.pone.0186360 (PMC5642901; doi:10.1371/journal.pone.0186360)
Supplement: S4 Table — (XLSX) [file pone.0186360.s004.xlsx]

## Sheet: S4 Table
S4 Table. Distribution of heterocyst glycolipids in Baltic Sea cyanobacteria
		Dolichospermum spp.				Aphanizomenon sp.		Nodularia spp.
Compound		315	BIR53	BIR169		TR183		BY1	F81	AV1	HEM
deoxyhexose HG26 diol		0	0	0		0		1.87264	0.601398	1.00336	0.36693
pentose HG26 diol		0.279977	0.138655	0.0890112		0.0301056		0.444049	0.224415	0.241471	0.223099
HG26 keto-ol		30.7415	31.5644	15.9984		13.2315		8.51141	19.7832	4.99832	2.4625
HG26 diol (I)		0	0	0		8.07278		0	0	0	0
HG26 diol (II)		60.0873	64.779	38.1367		60.4945		26.2417	30.6103	38.8756	41.2706
HG26 diol (III)		0	0	0		0		62.9302	48.7807	54.8812	55.6769
HG28 keto-ol		3.27727	0.810984	0.959128		0.359899		0	0	0	0
HG28 diol		4.77074	2.38862	2.15981		2.74812		0	0	0	0
HG28 keto-diol		0.256217	0.0891308	9.35897		2.33099		0	0	0	0
HG28 triol		0.586948	0.229215	33.2979		12.7279		0	0	0	0
