# Supplementary material for: Lipid biomarker signatures as tracers for harmful cyanobacterial blooms in the Baltic Sea
Source: PLoS One. 2017 Oct 16;12(10):e0186360. doi: 10.1371/journal.pone.0186360 (PMC5642901; doi:10.1371/journal.pone.0186360)
Supplement: S5 Table — (XLSX) [file pone.0186360.s005.xlsx]

## Sheet: S5 Table
S5 Table. Distribution of bacteriohopanepolyols in Baltic Sea cyanobacteria
		Dolichospermum spp.				Aphanizomenon sp.		Nodularia spp.
Compound		315	BIR53	BIR169		TR183		BY1	F81	AV1	HEM
BHT cyclitol ether		91.57	0	74.43		87.93		0	0	0	0
BHT glucosamine		2.68	96.77	15.93		1.77		0	0	0	0
Guanidine substituted BHT cyclitol ether		5.75	0	9.63		10.3		0	0	0	0
Guanidine substituted BHT glucosamine		0	3.23	0		0		0	0	0	0
